# Supplementary material for: Role of Endocytosis Proteins in Gefitinib-Mediated EGFR Internalisation in Glioma Cells
Source: Cells. 2021 Nov 21;10(11):3258. doi: 10.3390/cells10113258 (PMC8618144; doi:10.3390/cells10113258)
Supplement: Supplementary file 1 [file cells-10-03258-s001.zip]

Archive with 3 entries (2 files):
- CruzdaSilva et coll_2021_Cells_SuppFig/
- CruzdaSilva et coll_2021_Cells_SuppFig/Diapositive1.TIF
- CruzdaSilva et coll_2021_Cells_SuppFig/Diapositive2.TIF
